# Supplementary material for: Upregulated Polo-Like Kinase 1 Expression Correlates with Inferior Survival Outcomes in Rectal Cancer
Source: PLoS One. 2015 Jun 5;10(6):e0129313. doi: 10.1371/journal.pone.0129313 (PMC4457812; doi:10.1371/journal.pone.0129313)
Supplement: S1 Table — (XLS) [file pone.0129313.s002.xls]

## Sheet: Final with Ki67
Patient ID	PLK1 conjugate scores - Normal tissue away from tumour	PLK1 conjugate scores -Tumour core	PLK1 conjugate scores -Tumour periphery	PLK1 conjugate scores - Lymph node	Ki67 score (%) - Normal tissue away from tumour	Ki67 score (%) - Tumour core	Ki67 score (%) - Tumour periphery	Ki67 score (%) - Lymph node	Gender (0=male, 1=female)	Age (0=less than median, 1=median or more)	T stage (0=T1 and T2, 1=T3 and T4)	N stage (0=negative, 1= positive)	M stage (0=M0, 1=M1)	Neoadjuvant treatment (0=no, 1= yes)	Adjuvant chemotherapy (0=no, 1=yes)	Histological grade (0=grades 1 and 2, 1=grade 3)	Vascular invasion ( 0=absent, 1=present)	Perineural invasion ( 0=absent, 1=present)	Tumour infiltrating lymphocytes (0= absent, 1 = present)	Recurrence (0=no, 1=yes)	Death (0=no, 1=yes)	Overall survival (years)
1	4	0	1		0	20	0	5	0	1	1	1	0	0	0	0	0	0	0	0	0	11.7644
2	1	2	2	0	0	0	5	0	1	0	1	1	0	0	0	0	0	0	0	0	0	12.6027
3	0	0	0	0	0	0	10	5	0	1	1	1	0	0		0	1	0	0	1	1	1.9863
4	6	0	0		0	3	0		0	1	0	0	0	0	0	0	0	0	0	1	0	5.39452
5	0	0	0	0	0	3	5	0	0	1	0	1	0	0		1	0	0	0		0	5.00274
6	12	0	0.5		0	3	18		1	1	0	0	0	0	0	0	0	0	1	0	0	7.5863
7	6	1.5	1.5	0	0	0	10		1	1	1	0	0	0		0	0	0	1	1	0	2.65753
8	12	0	0		0	2	28		0	0	0	0	0	0	0	0	0	0	0	1	1	9.77534
9	0	0	7.5	10	0	0	13	13	1	0	1	1	0	0	0	1	1	1	0	1	1	0.89589
10	0	3.5	5		0	10	15		1	1	0	0	0	0	0	0	0	0	1	0	0	7.55068
11	0	3	3	0	0	5	0		0	0	0	1	0	1	1	0	0	0	1	0	0	5.90959
12	0	0	0		0	10			0	1	0	0	0	0	0	0	0	0	0	0	0	12.0658
13	0	7.5			3	23			0	0	0	0		0	0	0	0	0	0		0	4.0274
14	4	1	2		0	3	3		0	1	0	0	0	0	0	0	0	0	1	0	0	12.0959
15		1.5	7.5	12		0	15	0	1	0	1	1	0	1	1	0	0	0	0	1	1	4.25479
16	1.5	0	2		0		0		0	0	1	1	0	1		0	0	0	0	1	1	10.8959
17	0	1	0		0	0	0		0	1	1	0		0	0	0	0	0	0		0	1.52877
18	3.5	0.5	0		5	5	0		1	1	1	0	0	0	0	0	0	0	0	0	1	10.1425
19	6	0	2.5		0	5	35		0	1	1	0	0	0	0	0	1	0	0	1	1	1.18082
20	2	1.5	3						0	1	0	0	0	0	0	0	0	0	1	0	1	0.0493151
21	4	6.5	6		0	0	0		0	1	1	0	0	0		0	1	0	0	1	1	2.59178
22					0	3	3		1	0		0	0	1			0	0	0	0	0	6.97808
23	0	0.5	1	2		0	7		0	0	1	1	0	0		0	0	0	0	1	0	11.5616
24	0	0	0.5			10	15		0	1	0	0	0	0	0	0	0	0	0	0	0	2.70959
25	0	0	0	3	0	3	0	0	0	0	1	1	0	1	0	0	0	0	0	0	0	11.8082
26	0	0.5	0		0	0			0	0	1	0	0	0	0	0	0	0	0	0	1	1.63014
27	0	0	0		0	13	0		1	1	0	0	0	0	0	0	0	0	1	0	0	11.6055
28	0	1	1	1	0	20	60	0	1	1	1	1	0	0	1	0	0	0	0	0	1	11.0493
29	0	0	0	0	0	40	15	8	1	0	0	1		0	1	0	0	0	0		0	4.30137
30	0	0	0	0		20	0	0	1	1	1	1	0	0	1	0	1	0	0	0	0	11.4822
31	1	7.5	12			10	35		1	1	1	1	0	0		0	1	0	0	1	1	1.2411
32	0	0	6	2	0	8	10		0	1	0	0	0	0	0	0	0	0		0	1	6.32329
33	6	6	1			45	20		1	0	1	0	0			0	0	0	1	0	0	9.70411
34	8	9	9	0	0	15	5	3	0	0	1	1	0	0	1	0	0	0	1	1	1	4.71781
35	2	4.5	10.5	9	0	3	0	8	0	0	1	1	0	0	1	1	0	1	1	1	1	4.0411
36	4	0	2						1	1	1	1	0	0	1	0	1	0	1	0	0	8.25753
37	5	0	4		0	0	3		1	0	1	1	0	0		1	0	1	0	1	1	1.05753
38	3	6	6	5	0	3	12	0	1	1	1	1	0	1	1	0	0	0	0	0	0	2.58904
39	6	10	10	8	5	35	10		1	0	1	0	0	1	0	0	0	0	0	1	1	1.08767
40	2.5	8	8			3	8	10	0	0	1	0	0	1		0	0	0	0	1	1	1.95616
41	10	12	12	12	0	0	8	0	1	1	1	1	0	0		0	0	0	0	1	1	0.29863
42	8	9	6		0	3	0		1	1	0	0		0	1	0	0	0	0		0	0.90411
43	0	12	6		3	5	65		0	0	0	1	0	0	0	0	0	0	0	0	0	10.4986
44	10	0	8	1	5	3	10	0	1	1	0	1	0	0	0	0	1	0	0	1	1	0.309589
45	4		0		0				0	0	0	0	0	1		1	0	0	0	0	0	2.78356
46	8	0	6	2	0	3	10	0	0	0	0	1	0	0	1	0	1	1	0	0	0	10.863
47	4	3	1.5		0	3	0		0	1	1	0	0	0	0	0	1	0	0	0	1	9.31507
48	4	0	4.5	0	0	0	8	0	0	0	1	1	0	0	0	0	1	0	0	1	1	0.0821918
49	8	4	6	1.5	3	0	5	0	0	0	1	1	0	0		0	0	1	0	0	1	2.33151
50	8	9	12		0	3	23		0	0	0	0	0	1	0	0	0	0	0	1	1	6.49863
51	4	2.5	4.5	4.5	0	0	3	0	1	1	1	1	0	0	0	1	0	1	0	0	1	10.6082
52	4	11	1.5			0	0		0	1	0	0	0	0	0	0	0	0	0	0	1	8.5863
53	8	3	3	2	3	3	0	0	0	1	0	1	0	0	0	0	0	0	0	0	0	11.1178
54	4	2	1	0	0	0	0		0	0	1	1	0	1	1	0	0	1	0	1	0	11.0192
55	5.5	1	3		5		20		1	1	1	0	0	0	0	0	0	0	0	0	1	5.84658
56	8	2	4	0		25	5	5	0	1	0	1	0	0	1	0	0	0	0	1	1	3.20274
57	4	0	5	4	0	0	5	3	0	0	1	1	0	0	1	0	1	0	0	0	0	10.4548
58	2	8	8			0	0		0	0	1	1	0	0	1	1	0	1	0	1	1	2.29589
59	4	8	8		0	0	3		0	1	1	0	0	0	0	0	0	0	0	1	1	1.83288
60	4	4	4		0	3	0		0	0	0	0		0	0	0	0	0	0		1	0.260274
61	4	4	4	4	0	0	5	15	1	0	1	1	0	1		1	1	1	0	1	1	0.473973
62	4	4	4	4	0	0	0	0	0	0	1	1	1	0		0	0	0	0		1	2.31233
63	4	10	8	8	0	10	0	0	0	0	1	1	0	0	1	0	1	0	0	0	0	5.94795
64	4	4	4		0	13	10		1	1	1	0	0	0	0	0	0	0	0	1	1	1.78904
65	4	4	4		0	3	0		0	1	0	0	0	0	0	0	0	0	0	0	0	10.0164
66	4	4	4		0	10	0	0	0	0	1	1	0	0		0	1	1	0	1	1	1.16164
67	4	4	8	6	0	0	0	0	1	1	1	1	0	0	0	0	1	1	0	1	1	3.51781
68	8	10	8		0	0	3		1	0	1	1	0	1		0	0	0	0	0	0	9.19178
69	6	4			0				0	1	0	1	0	1	0	0	0	0	1	0	0	10.4959
70	4	4	4		0	0	0		1	1	1	0	0	0	0	0	0	0	0	0	0	10.4192
71	4	4	4	4	0	0	0	0	0	1	1	1	0	0	0	0	0	0	0	1	1	9.68767
72	4	4	4	4	0	0	0	0	0	0	1	1	0	0	1	1	0	0	0	0	0	1.59726
73	12	3	7.5	1.5	0	0	0	0	0	0	1	1	0	1	1	0	0	0	0	1	1	5.11233
74	8	12	12	8		3	12	0	0	1	0	1	0	0	0	0	0	0	0	0	1	4.81918
75	10	4	10.5		0	0	3		0	0	1	0	0	0	0	0	0	0	0		0	3.55616
76	12	8	12	1.5	0	0	0	0	0	0	1	1	0	0		0	0	1	0		1	2.11781
77	12	4	10	10	0	0	3	0	0	1	1	1	0	0	0	0	1	0	0	1	1	0.060274
78	4	4	10		0	0	10		1	1	0	0	0	0	0	0	0	0	0	1	1	3.33973
79	6	12	12		0	15	3		0	1	0	0	0	0	0	0	0	0	0	1	1	4.08767
80	4	8	8		0	0	0		1	1	0	0	0	0	0	0	0	0		0	1	5.18356
81	8	8	4		0	0	0		0	1	0	0	0	0	0	0	0	0	0	0	1	7.64932
82	6	4	8	4	0	0	0	0	0	0	1	1	0	0	1	0	1	1	0	1	1	1.71507
83	4	0	10		0	0	0		1	1	0	0	0	0	0	0	0	0	0	0	0	9.93699
84	8	8	8		0	0	0		0	1	0	0	0	0	0	0	0	0	0	1	1	8.84384
85	2	4	8		0		3		0	1	0	0	0	1	0	0	0	0	0	0	1	0.709589
86	4	0.5	6	4		0	0	0	0	1	1	1	0	0	1	0	0	0	0	1	1	7.39452
87	4	4	2	4	0	0	5		0	0	0	0	0	0	0	0	0	0	0	0	0	9.68493
88	4	4	4	6	0	0	5	0	0	1	1	1	0	0	0	1	0	0	0	0	0	7.11507
89	8	10	8		0	0	3		1	1	0	0	0	0	0	0	0	0	0	0	0	9.28219
90	4	4	4		0	0	0	0	1	0	1	1	0	1	1	1	0	1	0	1	1	2.69315
91	4	4	4	4	0	0	15		0	0	1	0				0	0	0	0
92	4	4	4	4		0	0		0	1	0	1	0	0	0	0	0	0	0	1	1	3.89589
93	4	4		4	0				0	1	1	0	0	1		1	0	0	0	0	0	4.41918
94	8	4	6		0	0	0		0	1	1	0	0	0	0	0	1	0	0	1	1	2.6137
95	6	12	12		0	0	0		1	0	0	0	0	0	0	0	0	0	0	0	0	10.1068
96	2	0	3		0	0	0		0	0	0	0	0	0	0	0	0	0	0	0	0	9.81918
97	12	12	12		0	0	0	0	1	1	1	1	0	0	0	0	0	0	0	1	1	0.432877
98	6			0	0			0	0	0	0	1	0	1		0	0	1	0	0	0	0.50137
99	4	4	4		0	0	3		0	1	1	0	0	0	0	0	0	0	0	1	1	5.79
100	4	4	4	4	0	0	5	0	0	0	1	1	0	0	1	0	0	0	0	1	1	5.70959
101	4	4	4		0	0	0		1	0	0	0	0	0	0	0	0	0	0		0	0.569863
102	0	0	0		0	0	0		1	0	0	0	0	0	0	0	0	0	0	0	1	3.76164
103	2	0	3		0	3	15		1	0	1	0		0	0	0	0	0	0		1	3.84384
104	0	1.5	6		0	0	3		0	1	1	0	0	0	0	0	0	0	1	0	1	8.63014
105	0	0	0		0	0	0		0	0	1	0	0	1	0	1	0	0	0	1	1	2.56164
106	12	1	0		0	0			0	1	0	0	0	1		0	0	0	0	0	0	9.70411
107	6	6	9		0	3	8		0	0	1	0	1	0	0	0	0	0	0	0
108	4	1	3		0	0	3		0	1	1	0	0	0	0	0	0	0	0	0	1	7.50685
109	2	3	7.5		0	17	18		0	0	0	0	0	0	0	0	0	0	1	0	0	3.84658
110	8	4	6	6	0	0	0	3	0	1	1	1	0	0	0	0	1	1	0	1	1	0.347945
111	6	6	8		0	0	6		0	1	0	0	0	0	1	0	1	0	1	0	0	10
112	6	4	4	8	0	0	0	0	0	1	1	1	1			1	1	1	1		0	0.536986
113	8	8	4	8	0	0	10	0	0	1	1	1	1			0	1	0	0		1	0.0684932
114	4	4	12		0	0	6		0	0	1	0	0	0	1	0	0	0	0	0	0	2.42466
115	4	4	4	6	0			0	1	0	1	1	1			1	1	1	0		1	0.117808
116	4	2	2		0	8	8		1	1	0	0	0	0	0	0	0	0	0	0	1	1.36438
117	8	4	4	4	0	0	0	3	0	0	0	1	0	1	1	0	0	0	0	1	1	7.4411
118	6	4	4	4	0	0	6	0	1	1	1	1	0	0	0	0	0	0	1	1	1	0.260274
119	4	4	4		0	0	0		0	1	0	0	0	0	0	0	0	0	0	0	0	7.36164
120	4	4	8		0	3	60		0	1	1	0	0	0	0	0	0	0	0	0	0	1.0411
121	1	4	6	4	0	0	0	0	0	0	0	1	0	1	1	0	0	0	1	0	0	4.72055
122	0	0	1						0	1	1	0	0	0	0	0	0	0	0	0	0	9.09041
123	0	0	1		0	1	5		0	1	0	1	0	0	1	0	0	0	0	0	0	3.80274
124	0	0	0		0	0	0		1	1	0	0	0	0	0	0	0	0	0	1	1	5.40822
125	1	0	2		0	0	0		0	0	0	0	0	0	0	0	0	0	0	0	1	8.65205
126	0	0	0	0					1	0	0	1	0	0	1	0	0	0	0	0	0	3.47123
127	0	0	1		0	5	10		0	0	1	0	0	0	1	0	1	0	0	0	0	7.62466
128	0	0	0		0	2	0		0	1	0	0		0	0	0	0	0	0		1	3.33699
129	0	0	1						0	1	1	1	0	0	0	0	1	0	0	1	0	2.41644
130	0	2	2	2		5	10	10	0	1	1	1	0	0	0	0	0	0	0	0	0	3.13151
131	1	0	2		0	1	15		0	1	1	0	0	0	0	0	0	0	0	0	1	1.45205
132	0	0	0	0	0	2	5	5	0	1	1	1	1	0	0	0	0	0	0		1	1.43014
133	0	0	0		0	1	1		1	0	1	0				0	0	0	0
134	0	0	0		0	9	5		0	0	1	0		0	0	0	0	0	0		0	2.56164
135	0	0	0	0	0	10	13	5	0	0	1	1	1	0	0	0	1	1	0		1	0.994521
136	0	0	0	0			0		1	1	1	1	0	0	0	0	0	0	0	1	1	0.882192
137	4		4		0	8	8		0	0	1	0	0	1	0	1	0	1	0	0	1	2.83288
138	4	0	0		0	60	30		1	1	0	0		0	0	0	0	0	0		0	1.52877
139	4	4	4		0	0	0		1		1	1	0	0	1	0	0	0	0	1	1	8.38356
140	12	4	4	4	0	0	3	0	0	1	1	1	0	0	0	0	0	0	0	1	1	0.0575342
141	4	4	4		0	0	0		1	1	0	0	0	0	0	0	0	0	0	0	0	5.61918
142	0	0	2	3	0	0	3		0	1	1	0				0	0	0	0
143	4	4.5	6		0	3	3		0	1	0	0	0	0	0	0	0	0	0	1	1	7.25205
144	0	0	7.5		0	0	3		1	1	1	0	0			0	0	0	0
145	0	0	0	3	0	0	3	0	0	0	1	1	0	0	1	0	0	0	0	1	0	7.50411
146	4	0	4	0	0	0	0	0	0	1	1	1	0	0	0	0	1	1	0	1	1	0.10137
147	4	0	0		0	0	3		1	1	1	0				0	0	0	0
148	1	0	6		0	0	3		1	1	1	0	0	0	0	0	0	0	0	1	0	5.35342
149	0.5	0	0		0	3	3		0	1	1	0	0	0	0	0	0	0	0	1	1	0.0739726
150	1	0	0		0	0	0		0	0	0	0	0	0	0	0	0	0	0	1	1	3.48493
151	0	0	1	2	0	3	18	3	0	1	1	1	0	1		1	0	1	0	1	1	3.83836
152	0	2	2		0	0	0		1	1	1	0	0	0	1	0	0	0	0	0	0	5.79452
153	4	4	4	4	0	0	3	0	0	1	1	1	0	0	1	0	1	0	0	0	0	4.48493
154	4	6	8	4	0	3	3	3	0	0	1	1				0	0	0	0		1	0.830137
155	4	4	10		0	3	3		0	1	1	0	0	0	0	0	0	0	0	1	1	1.72055
156	3	1.5	12	4	0	0	3	0	0	0	1	1				0	1	1	0
157	4	1	1.5	0	0	0	0	3	0	0	1	1	0	0	1	0	0	0	0	0	0	1.86849
158	4	3.5	6	9	0	0	3	3	0	0	1	1	0	0	1	0	0	0	0	0	0	5.00548
159	4	4	4		0	0	0		0	1	1	1				0	0	0	0
160	0	0.5	0		0	0	0		0	0	0	0	0	1	1	0	0	0	0	1	1	3.7589
161	2	0	0		0	0	0		0	1	1	0	0	1		0	0	0	0	0	1	6.59726
162	4	4	4	4	0	0	0	3	1	0	1	1	0	0	0	0	1	0	0	1	1	1.94247
163	4	4	1	4	0	7	0	0	0	0	1	1	0	0	1	0	1	0	0	1	0	6.33973
164	4	4	12	4	0	3	0	1	1	0	1	1	0	0	0	0	0	0	0	0	0	6.46027
165	4	4	4	4	10	3	0	5	0	0	1	1	1			1	1	0	0		1	1.96712
166	4	0	2	2	3	2	0		0	1	1	1				0	0	0	0
167	2	4	12	4	0	0	20	0	1	1	1	1	0	0	0	0	1	1	0	1	1	1.04932
168	4	4	4	4	0	5	3	0	1	1	1	1				0	0	0	0
169	4	4	4		0	0	8		1	0	0	0				0	0	0	0
170	4	4	8		3	20	20		1	1	1	0	0	0	0	0	0	0	0	0	0	5.59452
171	0	0	0		3	0	0		1	0	1	0	0	1	1	0	0	1	0	1	1	5.24658
172	4	4	4		3	15	10		0	0	1	0	0	0	0	0	0	0	0	0	0	6.23014
173	0	0	0		0	0	0		0	0	1	0	0	1	1	0	0	0	0	0	0	0.663014
174	1	0.5	0		0	0	0		0	0	0	0		0	0	0	0	0	0		0	0.0191781
175	4	4	10	8	0	8	10	4	1	1	0	1	0	0	0	0	0	0	0	1	1	1.24658
176	4	4	4		0	45	40		0	1	1	1				0	1	0	1
177	8	2	12		0	3	23		0	1	1	0	0	0	0	0	0	0	0	1	0	5.91233
178	4	0.5	0	0	0	0	3	0	0	1	1	1	0	1	1	0	0	1	0	0	0	6.07945
179	4	2.5	9		0	3	8	3	0	1	0	1	0	0	1	0	0	0	0	0	0	4.27397
180	4	0	1			0			1	1	1	0	0			0	0	0	0	0	0
181	4	0	0		0	10	15		1	1	0	0	0	0	0	0	0	0	0	1	1	4.2411
182	6	3	3	3	0	15	25	0	0	0	1	1		0		0	0	0	1
183	2	6	12			0	5		0	0	1	0	0	0	0	0	0	0	0		1	1.11507
184	8	12	4		0	0	0		0	1	0	1	1	1		0	1	0	0		1	2.69041
185	4	4	0		0	18	13		1	0	0	0		0	0	0	0	0	0		0	0.0164384
186	2	0	0		0	3	10	0	1	0	1	1	0	1	1	0	0	0	0	0	0	0.375342
187	0.5	1	0	0					0	1	1	1	0			0	0	0	0	0	1	0.112329
188	8	4	1	1	0	0	3	3	0	1	1	1	0	0	0	0	0	1	0	1	1	1.84384
189	1.5	2.5	0.5	1	0	10	3	0	0	1	1	1	1	0	1	0	1	1	0		1	3.8411
190	7.5	0	2.5		0	0	10		0	0	0	0	0	0	0	0	0	0	0	0	0	0.345205
191	3	2	10.5	2					1	0	1	1	0	0	1	1	1	0	0	1	1	5.19178
192	0	8	10		0	0	3		0	0	1	0	0	1	0	0	0	0	1	0	0	4.86849
193	8	10	4	10	0	20	25	35	0	0	1	1	1	0	0	0	1	1	0		1	0.326027
194	4	4	0		0	0			1	0	1	1	0	1	0	0	0	0	0	1	1	5.1863
195	4	4	4		0	3		5	1	1	0	1	0	0	0	0	0	0	0	0	0	2.2274
196	4	4	4		0	8	8		1	1	1	0	0	0	0	0	0	0	0	0	0	4.8
197	4	4	4		0	10	8		1	0	0	0	0	0	0	0	0	0	0	0	0	0.29863
198	4	2	4	4	0	30	75	3	0	1	0	1	0	0	0	0	0	0	0	0	1	4.87671
199	4	0	0		0	3	3		1	0	1	0		0	0	0	0	0	0		0	1.26575
200	0	0	0		3	20	20		0	0	1	1	0	0	1	0	0	0	0	0	0	2.89589
201	0	0	0	0	0	3	5	3	0	1	1	1		0	1	0	1	0	0
202	2	0	2		0	3	10		0	0	0	0	0	0	0	0	0	0	0	0	0	5.8137
203	4		4		0	3	0		0	1	1	0	0	0	0	0	0	0	0	1	1	3.65479
204	4	0	0		0	0	0		0	0	1	0	0	1	0	0	1	1	0	1	0	4.32055
205	4		0	0	0	0	3	3	0	0	1	1	1			1	1	1	0		1	0.646575
206	0	1	4	1	0	3	20	3	0	0	1	1	0	0	1	0	0	0	0	1	0	5.15616
207	4	4	4	4	0	2	10	0	0	0	1	1	0	0	1	0	1	1	0	0	0	4.69315
208	6	0	0		10	3	3		0	1	1	0	0	0	0	0	0	0	1	0	0	0.821918
209	3	3	3		0	2	3		0	0	1	1	0	1	1	0	0	0	0	0	0	5.32877
210	4	4	4	4	0	0	0	0	0	1	1	1	1	0	0	0	1	1	0		1	0.69863
211	4	4	0		0	20	8		0	0	1	0	0	0	0	0	0	0	0	0	0	4.95616
212	1	3	6.5		0	5	45		1	0	1	0	0	0	1	0	0	0	0	0	0	5.56438
213	0	0	1	0	0	2	3	0	1	1	1	1		1	0	0	0	1	0	0	1	1.20274
214	1.5	1	1.5		0	10	5		0	0	1	1	0	1	1	0	1	0	0	1	0	5.38356
215	1	0	0		0	0	0		0	0	0	0	0	0	0	0	1	0	0	0	0	0.769863
216	0	2	0		0	0	0		1	0	0	0	0	0	0	0	0	0	0	0	0	0.391781
217	0	3	4.5		0	5	40		1	0	1	1	0	1	1	0	0	0	0	0	0	3.14795
218	0	1	0		0	5	3	5	1	1	1	1	0	0	1	0	1	1	0	1	1	3.95342
219	2	0	1	0	20	0	13	3	1	1	1	1	1	0	0	0	1	1	0		1	0.126027
220	0	0	0		0	2	0		0	1	0	0	0	0	0	0	0	0	0	0	0	3.40548
221	0	0	1		0	3	3		0	1	0	0	0	0	0	0	0	0	0	0	0	3.86301
222	1	6	4.5		0	3	3		0	0	1	0	0	0	0	0	0	0	0	1	0	5.2274
223	0	0	1	0	0	0	14	0	0	1	0	1	0	0	0	0	0	0	0	0	0	1.05753
224	0	0	1	0	0	10	10	20	0	0	1	1	0	1	1	0	0	1	0	0	0	1.2
225	0	0	0	0	0	17	14		1	1	1	1	0	0	0	0	0	1	0	1	1	0.980822
226	0	0	0		0	3	10		0	0	0	0	0	1	0	0	0	0	0	0	0	0.172603
227	0	0	0		0	5	15		1	1	1	0	0	0	0	0	0	0	0	1	0	4.63836
228	0	0	0		0	50	38		1	0	1	0	0	0	1	0	0	0	0	0	0	2.09589
229	4	4	2		0	0	3		0	1	1	0	1	0	0	1	0	0	0		0	0.39726
230	4	4	4		0	3	3		1	0	1	0	0	0	1	0	0	0	0	0	0	4.58356
231	4	7	12		0	50	40	10	1	0	1	1	0	0	1	0	0	0	0	0	0	4.5726
232	0	0	0		10	3	10		0	0	1	0	0	1	0	0	0	1	0	1	0	3.19178
233	0	0	0		0	38			0	0	1	1	0	1	0	0	0	1	1	0	0	10.474
234	2	0	0		0	3	20		0	0	1	0	0	0	0	0	0	0	0	0	0	0.438356
235	0	0	0		0	0	0		1	0	1	0	0	1	0	0	1	0	0	0	0	0.591781
236	0	0	0	0	0	3	3	3	1	1	1	1	0	1	0	0	0	0	0	1	1	3.81096
237	0.5	0	0		0	0	25		1	1	0	0	0	0	0	0	0	0	0	0	0	0.421918
238	0	0	0	0	0	0	3	0	0	0	1	1	0	0	0	0	1	0	0	0	1	0.0164384
239	2	0	0		0	0	3		0	0	1	0	1	0	0	0	0	0	0		0	2.82192
240	0	0	0	0	0	0	0		1	1	1	1	0	0	1	0	0	0	0	0	0	2.13973
241	0	0	1		0	1	6		0	0	1	0	0	0	0	0	0	0	0	0	0	3.32055
242	0	0	0		0	4	15		1	1	1	0	0	0	0	0	0	0	0	0	0	0.928767
243	0	0	0	12	0	23	20	20	0	0	1	1	0	0	1	0	1	1	0	1	1	3.16986
244	0	0	0.5		5	10	20		0	0	1	0	0	0	1	0	0	0	0	0	0	0.863014
245	0	0	0		0	30	28		0	1	1	0	0	0	0	0	0	0	0	0	0	3.51233
246	4	2	0	0	0	0	1	4	0	0	1	1	0	0	1	0	0	0	0	0	0	2.62466
247	4	0	0	0	0	5	3	13	1	1	1	1	1	0	0	0	1	0	0		1	1.12877
248	0	0	0		0	2	10		0	0	0	0		0		0	1	0	0
249	0	0	0		0	10	18		1	0	1	0	0	0	1	1	0	0	0	1	0	3.60822
250	0	0	0		0	5	25		0	1	0	0	0	0	0	0	0	0	0	0	0	0.528767
251	0	0	0		2	45	15		0	0	1	0	0	0	0	0	0	0	0	0	0	0.123288
252	0	0	0	0	0	10	20	8	0	0	1	1	0	0	1	0	1	1	0	0	0	1.04932
253	1	1	4		0	0	8		0	1	1	0	1	0	0	0	1	0	0		1	0.821918
254	4	4.5	6		0	10	25		0	0	0	0	0	1	0	0	0	0	0	0	0	3.0274
255	0	3	2		0	7	3		0	1	0	0	0	1	0	0	0	0	0	1	1	3.63288
256	4	0	0		0	20	0		0	0	1	0	0	1	1	0	0	0	0	0	0	1.60548
257	0	4	3			15	5		1	0	0	0	0	0	0	0	0	0	0	1	0	3.73699
258	2.5	2	5	4	0	5	3	10	0	0	1	1	0	0	1	0	1	1	0	1	0	3.23014
259	2	3	2		0	7	3		1	0	0	0	0	0	0	0	0	0	0	0	0	1.67123
260	0	0	0	4	0	0	2	12	0	1	1	1	0	0	0	0	1	0	0	0	1	0.128767
261	4	4	8		0	20	25		0	1	1	0	0	0	0	0	1	0	0	0	1	0.0164384
262	4	4	4	4	0	15	25	10	0	0	1	1	0	1	1	0	1	0	0	1	0	2.92877
263	0.5	0	0		2	0			1	0	0	0	0	1	1	0	0	0	0	0	0	2.61096
264	4	8	12	4	0	3	5	5	0	0	1	1	0	0	1	0	1	1	0	0	0	2.16712
265	4	4	2	8	0	8	10	20	0	0	1	1	0	1		0	1	1	0	1	0	2.27671
266	0	0	4	2.5	40	40	40	55	0	1	1	1	0	0	0	0	0	0	0	1	1	2.49041
267	0	0	0		0	20	20		0	1	0	0	0	0	0	0	0	0	0	0	0	1.92329
268	0	0	0	0	0	3	3	0	0	0	0	1	0	0	1	0	1	0	0	0	0	0.989041
269	0	0	0		0	0			0	0	1	0	0	0	0	0	1	0	0	1	0	3.32329
270	0	0	0		0	0	0		1	0	0	0	0	1	1	0	0	1	0	0	0	0.413699
271	0	0	0		0	10	20		0	1	1	0	0	1	0	0	0	0	0	1	0	2.03562
272	2	0	3		5	0	0		1	0	1	0	0	1	0	0	0	0	0	0	0	2.00822
273	0	0	0		0	20	1		0	1	1	0				0	0	0	0
274	2	3	4.5		0	0	0		0	0	1	0	0	0	0	0	0	0	0	0	0	0.208219
275	3	0	2	6.5	0	2	0	3	1	1	1	1		0	0	0	1	1	0		1	0.0794521
276	3	0.5	0.5		0	0	0		0	1	1	0	0	1	0	0	0	0	0	0	0	1.83288
277	4	0	0	1					0	1	1	1	0	1	0	0	1	1	0	0	1	0.610959
278	5	4.5	9		0	10	10		0	0	0	0	0	0	0	0	0	0	0	0	0	1.49589
279	1	0	2.5		0	18	14		0	1	0	0	0	0	0	0	0	0	0	0	1	0
280	1	0	0		0		0		0	0	0	0	0	1	1	0	0	0	0	0	0	0.517808
281	0	0	0	0	0	2	15	1	0	0	1	1	1			0	1	1	0		0	2
282	0	0	0	0	0	18	14	6	0	0	0	1	0	0	0	0	0	0	0	0	0	1.03836
283	0	0	0		1	23	30		0	1	0	0	0	0	0	0	0	0	0	0	0	1.9
284	2	0	0	0	0	0	7	5	0	0	1	1	0	0	0	0	1	0	0	0	0	0.663014
285	0.5	0	0	1.5	0	25	23	20	1	0	0	1	0	0	1	0	0	0	0	0	0	0.89589
286	4	0	0	0	2	30	10	33	1	1	1	1	0	0	0	0	1	0	0	1	1	1.90411
